# Supplementary material for: Factors Affecting the Treatment Heterogeneity of PPARγ and Pan-PPAR Agonists in Type 2 Diabetes Mellitus: A Systematic Review and Machine Learning-Based Meta-Regression Analysis
Source: Pharmaceuticals (Basel). 2026 Jan 13;19(1):139. doi: 10.3390/ph19010139 (PMC12845350; doi:10.3390/ph19010139)
Supplement: Supplementary file 1 [file pharmaceuticals-19-00139-s001.zip]

Archive with 1 entries (1 files):
- pharmaceuticals-4030453-supplementary.pdf
